# Supplementary material for: Synergy of circulating miR-212 with markers for cardiovascular risks to enhance estimation of atherosclerosis presence
Source: PLoS One. 2017 May 30;12(5):e0177809. doi: 10.1371/journal.pone.0177809 (PMC5448743; doi:10.1371/journal.pone.0177809)
Supplement: S1 Table — (XLSX) [file pone.0177809.s001.xlsx]

## Sheet: S1 Table
id	sample_ID	StenosisGroup	SEX	age	height	weight	BMI	e_dct_30C	e_dct_212	e_dct_372	e_dct_454	e_dct_744	HbA1C	hsCRP	TG	TCHOL	HDL	LDL	apoA	apoB	LP	Hcy	Fasting-GLUCOSE	HT-hx	DM-hx	SMK-hx	alcohol-hx
64	4331067	No Athero	M	63	157.1	57	23.09	0.162908	0.0360522	0.00029552	12.8736	5.17803e-05	6.7	0.7	143	180	40	124	100	90	5	9.03	117	Yes	Yes	Yes	NO
17	4510469	Athero	M	76	170	64.1	22.17	0.437602	0.121898	0.000607134	11.3864	0.00622225	6.4	1	88	174	46	114	103	95	25	12.24	143	Yes	No	No	NO
8	4509205	Athero	M	74	170	60	20.76	27.0379	0.249927	0.00189614	11.0523	0.631644	6	2	331	208	32	130	86	119	21	12.42	121	Yes	No	Yes	NO
32	4508593	Athero	F	75	155	70	29.13	15.0443	0.0818111	7.37992e-05	6.91363	0.302084	7.1	8.5	64	192	50	129	139	130	82	9.86	158	No	Yes	No	NO
41	4300543	No Athero	M	65	158.3	61.5	24.54	0.958813	0.0904462	0.00228992	4.78117	0.00288857	5.3	3.6	103	187	44	125	106	89	7	11.24	76	Yes	No	No	NO
51	4605901	No Athero	M	61	163.8	59.6	22.21	1.30011	0.0501367	0.00286623	4.72264	0.0478723	5.4	0.8	120	122	38	68	106	55	4	8.93	93	Yes	No	Yes	YES
54	4507891	No Athero	M	70	169	70	24.5	0.610356	0.0353496	0.00125111	4.04152	0.0425825	5.3	0.3	27	129	54	70	99	59	41	6.29	96	No	No	Yes	NO
76	4357499	No Athero	F	66	153	53.9	23.02	0.345974	0.00921448	1.2489e-05	3.69776	0.0128101	5.4	0.2	60	111	41	58	106	48	7	6.15	181	Yes	No	No	NO
50	4312031	No Athero	F	75	153	54.6	23.32	0.683063	0.0204873	0.00322184	2.99864	0.00815006	5.5	1	50	179	63	110	116	72	17	7.34	92	Yes	No	No	NO
37	4510802	Athero	M	73	172	76.2	25.75	0.468283	0.0289121	2.50877e-05	2.29796	0.182561	5.9	0.8	181	167	36	107	97	111	78	7.53	212	No	No	No	NO
13	4510467	Athero	M	72	171.8	76.6	25.95	0.853362	0.0641625	0.000454162	2.2327	0.0315298	6.4	0.7	144	121	35	67	91	67	32	5.82	139	No	Yes	Yes	NO
34	4271029	Athero	F	69	152.2	52.6	22.7	0.833163	0.0621841	0.000503623	1.20196	0.529705	5.8	0.4	155	147	41	82	107	73	48	8.03	178	Yes	No	No	No
6	4510685	Athero	F	79	152	70	30.29	0.323468	0.0338476	0.00964492	1.14903	0.0163244	5.5	2.9	120	238	33	180	73	145	34	36.63	116	Yes	No	No	NO
53	4510332	No Athero	F	64	158	60	24.03	1.37067	0.0209673	4.50742e-05	1.0421	0.0439906	6	0.9	140	180	37	125	91	108	7	14.67	95	Yes	No	No	NO
75	4509251	No Athero	M	70	164.8	68.9	25.36	0.391755	0.00418776	0.000169714	0.865948	0.127364	6.4	1.7	72	105	37	54	104	59	27	10.48	161	Yes	Yes	No	NO
3	4095704	Athero	M	79	151.4	57.4	25.04	0.803764	0.189532	0.00713383	0.791246	9.56533e-05	6.8	0.4	140	130	25	84	72	74	20	17.66	109	Yes	Yes	No	NO
10	4508123	Athero	F	74	155	50.36	20.96	4.34744	0.161228	0.000307457	0.682539	0.331926	5.7	0.6	355	278	38	199	113	152	9	15.28	127	Yes	No	Yes	NO
58	4503107	No Athero	M	75	169.7	69	23.95	3.8356	0.0262993	0.0109412	0.674457	0.0938513	7.9	0.3	289	150	37	86	111	78	3	28.51	97	Yes	Yes	No	NO
66	4713539	No Athero	M	70	164.2	73.2	27.14	2.36808	0.0241256	0.000912168	0.605116	0.028335	6.1	0.8	1008	227	36	49	85	72	5	12.14	127	Yes	No	No	NO
22	4164417	Athero	F	69	150	68	30.22	0.196392	0.052488	0.00222302	0.57124	0.0469572	6.3	3.8	129	131	42	69	114	68	14	21.94	89	Yes	Yes	No	NO
77	4002920	No Athero	F	71	161.3	51	19.6	2.06894	0.022339	5.63588e-05	0.47859	0.0482953	6.4	1.6	76	102	46	54	116	55	11	24.26	203	No	No	No	NO
45	4309927	No Athero	F	66	134.3	37.8	20.95	0.228988	0.0379743	8.41178e-05	0.46031	0.000987871	5.5	0.9	119	195	58	118	144	100	10	5.76	85	No	No	No	NO
38	4508777	Athero	M	68	164.3	59.2	21.93	0.290708	0.00303962	1.88397e-05	0.451776	0.00025242	7.9	1.2	77	215	63	132	163	122	13	15.96	249	Yes	Yes	No	YES
44	4546949	No Athero	M	61	171.2	65.6	22.38	0.023142	0.00841137	4.29176e-05	0.435478	0.00166225	4.7	0.2	57	203	63	131	133	89	16	7.27	84	No	No	No	NO
2	4380705	Athero	M	70	145.8	69	32.45	0.41817	0.0931683	0.000849227	0.423746	0.000438289	6.7	3.4	114	113	28	67	73	61	24	15.1	108	Yes	Yes	No	NO
1	4150471	Athero	M	63	160	55	21.48	0.311192	0.023972	6.57148e-05	0.421302	0.120357	4.6	0.4	110	179	33	126	86	96	7	8.43	107	No	No	Yes	NO
74	4507906	No Athero	M	72	160.4	68.6	26.66	1.5415	0.114495	0.0056418	0.387946	0.172223	5.6	0.8	176	147	32	92	88	84	5	24.16	154	No	No	No	NO
7	4507993	Athero	M	75	173	68	22.72	1.82478	0.105978	0.00267432	0.37026	0.0558748	6.4	0.8	55	128	51	77	127	78	11	18.4	119	Yes	Yes	Ex	NO
55	4504482	No Athero	M	65	167.9	70	24.83	0.130283	0.0158478	9.58788e-06	0.312828	0.00428848	5	0.2	143	211	42	147	104	109	16	8.71	96	Yes	No	No	NO
19	4510868	Athero	F	82	146	46	21.58	0.112702	0.069356	0.000437696	0.31008	2.84692e-05	4.9	0.7	44	151	63	78	134	70	11	6.77	74	No	No	No	NO
21	4509250	Athero	M	78	170.9	67.7	23.17	1.81244	0.0376443	0.00240686	0.258758	0.0721734	5.4	0.6	69	104	47	41	101	45	17	9.22	89	Yes	No	No	NO
9	4509164	Athero	M	68	170	83	28.71	11.6202	0.172683	0.00319641	0.258045	1.40881e-05	6.5	5.9	121	183	40	125	98	106	30	15.69	122	Yes	Yes	Yes	YES
57	4507631	No Athero	F	76	148.7	53.6	24.24	1.07577	0.0402037	0.0024145	0.238213	0.00390714	5.7	1.2	61	143	53	78	122	67	17	7.58	97	Yes	No	No	NO
23	4357327	Athero	F	66	155	55	22.89	0.451287	0.0423324	0.00329935	0.232961	2.40075e-05	5.5	0.9	163	198	37	137	102	104	14	7.68	93	Yes	No	No	NO
65	4507950	No Athero	F	71	163	78.6	29.58	1.19252	0.0381227	0.00143842	0.231353	0.0181869	5.6	4.5	121	192	43	134	99	106	13	10.86	118	Yes	No	No	NO
4	4125903	Athero	F	75	157.1	68	27.55	0.232539	0.0294586	9.9416e-05	0.230732	0.000179838	5.9	5.1	107	134	34	82	96	73	30	8.47	110	Yes	No	No	NO
70	4177532	No Athero	M	62	173	68	22.72	0.271461	0.0170893	0.000267533	0.227885	2.96479e-05	5.3	0.5	202	146	45	69	130	60	3	6.78	143	No	No	No	NO
73	4510367	No Athero	M	66	168	71	25.15	0.264151	0.00794468	0.000456728	0.194784	9.55362e-06	8.5	1.4	193	187	42	120	108	102	24	9.2	150	Yes	Yes	Yes	NO
33	4060118	Athero	F	64	145	44	20.92	1.94379	0.13565	0.000484679	0.188256	0.00154861	10.2	1	49	246	81	153	178	124	12	5.99	164	No	Yes	No	NO
72	4126979	No Athero	M	76	168	66	23.38	0.0536344	0.0216857	0.00534082	0.175654	0.0215547	5.4	0.6	90	123	43	69	106	56	5	5.75	150	No	No	No	NO
49	4473626	No Athero	M	65	170	75	25.95	0.400204	0.0468057	0.0104502	0.165111	0.000275632	4.5	0.1	39	109	57	43	102	32	4	11.09	91	No	No	Yes	NO
12	4509748	Athero	M	69	162.1	54	20.55	1.10475	0.0489194	0.00130335	0.115031	3.60897e-05	5	11.1	94	134	25	87	73	83	31	16.65	136	Yes	No	Yes	no
29	4510021	Athero	M	77	164.6	56	20.66	1.0224	0.0126864	9.94514e-05	0.112906	0.0096073	7.4	1.16	95	138	31	91	96.46	70.37	4	10.9	149	Yes	Yes	Yes	NO
5	4508455	Athero	M	74	170	65	22.49	0.122142	0.00625619	0.00270082	0.105813	0.000412293	6.4	8.6	115	220	31	167	77	151	22	48.24	111	No	No	Yes	YES
40	4509044	No Athero	F	73	156.2	60.8	24.91	2.71576	0.0126903	0.000672896	0.100022	0.0331498	6.1	0.6	105	134	43	76	115	83	19	11.16	67	No	No	No	NO
62	4507966	No Athero	M	62	161	63	24.3	0.945188	0.0319207	0.000559721	0.0945539	0.0070199	5.5	0.4	228	219	61	141	169	132	29	18.28	106	No	No	Yes	YES
35	4509843	Athero	M	70	168	70	24.8	2.24154	0.0120757	0.000566758	0.0799208	3.27741e-05	7.3	0.2	52	98	41	48	93	47	9	5.79	190	Yes	Yes	No	NO
27	4617528	Athero	F	62	157.1	56	22.69	1.2234	0.0169553	0.000156653	0.057865	0.0307372	7.6	0.3	291	166	41	79	101	72	10	15.84	102	Yes	Yes	No	NO
52	4019649	No Athero	F	71	155	55.9	23.26	0.421665	0.0446077	0.00330093	0.0513116	0.00857449	5.7	0.3	165	163	40	101	110	80	8	6.78	94	No	Yes	No	NO
31	4509165	Athero	F	66	147.7	47	21.54	3.71975	0.020336	3.34034e-05	0.0491431	0.0479089	7.3	0.6	114	155	50	83	118	83	16	11.95	156	Yes	Yes	No	NO
30	4510317	Athero	M	68	165.9	76	27.61	0.61706	0.019388	0.000139401	0.0487878	0.000161756	6.5	0.4	252	130	25	73	82	76	6	11.12	151	Yes	Yes	No	NO
42	4510523	No Athero	F	77	155	57	23.72	0.0388883	0.0729647	0.000119781	0.04754	8.64905e-05	5.1	0.9	95	156	52	87	126	83	13	8.62	78	No	No	No	NO
24	4535922	Athero	M	62	171	63	21.54	1.13892	0.00851117	0.000963023	0.0366689	0.045858	6.6	0.5	147	130	31	77	83	68	10	13.89	95	No	Yes	No	NO
69	4108192	No Athero	F	72	156	50	20.54	0.671873	0.00616559	8.73406e-05	0.0322131	1.12262e-06	5.4	1.5	136	193	39	138	95	101	21	5.76	138	No	No	No	NO
59	4510665	No Athero	M	74	168	60	21.25	0.0260926	0.00663265	1.18408e-05	0.021339	0.000162152	5.5	2.5	70	137	39	79	95	71	6	10.91	100	No	No	No	NO
46	4195115	No Athero	F	73	152	60	25.96	0.408791	0.00585137	0.00079658	0.020363	0.0166928	5.7	0.3	139	190	40	131	105	104	14	10.87	86	Yes	No	No	NO
60	4511538	No Athero	M	72	164	63	23.42	4.44046e-06	0.0021481	4.28866e-05	0.019445	4.44046e-06	5.5	0.6	153	200	39	143	107	109	11	9.3	102	No	No	No	NO
61	4510762	No Athero	M	70	167.7	79.2	28.16	0.0855677	0.00742407	3.51333e-06	0.0188892	0.00090895	5.6	2.2	175	187	49	112	117	101	39	17.38	103	No	No	Yes	NO
43	4364851	No Athero	M	67	175.7	82.6	26.75	0.413632	0.0119636	1.67169e-05	0.0188712	0.0165191	5.7	0.2	196	246	45	172	111	119	6	12.37	81	No	No	Yes	YES
48	4637203	No Athero	F	73	152	47.8	20.68	0.421442	0.00960635	7.45872e-05	0.0173464	0.00400361	5.6	0.7	86	130	61	56	143	51	9	6.7	90	No	No	No	NO
15	4715801	Athero	M	73	165	69	25.3	0.190385	0.0241016	0.000549636	0.0146135	1.92008e-05	6.2	0.6	149	119	36	62	86	49	3	12.99	139	Yes	Yes	No	NO
11	4771449	Athero	F	69	152	64.45	27.89	0.016559	0.0340926	1.44479e-06	0.0114617	2.41464e-05	6.4	1.2	268	322	52	235	131	175	36	8.78	132	Yes	Yes	No	NO
26	4730462	Athero	F	76	156	63.45	26.07	0.0381365	0.0171019	0.000436589	0.00780875	4.79977e-05	6.2	0.8	279	180	51	91	144	88	60	6.16	101	Yes	Yes	No	NO
39	4646779	Athero	M	66	170	69	23.87	0.0531625	0.0103828	2.33662e-05	0.00209982	1.90663e-05	7.3	1	140	148	36	88	97	76	13	9.94	343	Yes	Yes	No	NO
71	4510525	No Athero	M	75	175	79	25.79	0.0138497	0.00656469	2.426e-05	0.000315409	0.00735121	6.1	1.7	93	140	37	84	92	82	24	8.81	149	Yes	No	No	NO
